# Supplementary material for: Characterization of the Key Bibenzyl Synthase in Dendrobium sinense
Source: Int J Mol Sci. 2022 Jun 17;23(12):6780. doi: 10.3390/ijms23126780 (PMC9223774; doi:10.3390/ijms23126780)
Supplement: Supplementary file 1 [file ijms-23-06780-s001.zip]

Archive with 1 entries (1 files):
- ijms-1767235-supplementary.xlsx
