# Supplementary material for: Characterization of the Key Bibenzyl Synthase in Dendrobium sinense
Source: Int J Mol Sci. 2022 Jun 17;23(12):6780. doi: 10.3390/ijms23126780 (PMC9223774; doi:10.3390/ijms23126780)
Supplement: Supplementary file 1 [file ijms-23-06780-s001.zip › ijms-1767235-supplementary.xlsx]

## Sheet: Table S1
Table S1 Statistical table of sequencing data
ID	Read Number	Base Number	GC Content	%≥Q30
Root01	23172528	6943116014	0.4655	0.9491
Root02	21785155	6529589806	0.4656	0.9476
Root03	21711982	6504361222	0.4642	0.9471
Pseudobulb01	24801591	7431084280	0.4609	0.9447
Pseudobulb02	20689770	6198521486	0.4591	0.9463
Pseudobulb03	21063773	6312484640	0.4619	0.9495
Leaf01	19288708	5774572640	0.4609	0.9478
Leaf02	21467852	6426022228	0.4599	0.9489
Leaf03	19975246	5979773848	0.4613	0.9491

## Sheet: Table S2
Supplementary Table S2. The primers for gene cloning, vector construction and RT-qPCR.
	Gene names	Abbr.	Forward primer	Reverse primer
RT-qPCR	Actin-depolymerizing factor 11	ADF11	TTGACTTCGTCACCCAAGAAA	CCATCTAAGTCTCGCCTGAATC
	Acyl-CoA binding protein 2	ACBP2	GTAGATCGTGGCCACCTAAAG	CGAAGGCTTCTCTCTCACAAA
	Bibenzyl synthase	DsBBS	AGGCCTCACTGTCGAAAC	CCCTTCACGTAAGAGGAACA
Gene clone	Bibenzyl synthase	DsBBS	TCAGTTTACTTCTAGCAGCTACT	AGCACTTCTAACAAAATAAATGA
Prokaryotic expression	Bibenzyl synthase	DsBBS	GGATAACAATTCCCCTCTAGATGTAAAACGACGGCCAGT	GCAAGCTTGTCGACGGAGCTCGAAAGGGACACTGCGTAG
